# Supplementary material for: Prevalence, diagnostic delay and economic burden of endometriosis and its impact on quality of life: results from an Eastern Mediterranean population
Source: Eur J Public Health. 2023 Dec 9;34(2):244–52. doi: 10.1093/eurpub/ckad216 (PMC10990517; doi:10.1093/eurpub/ckad216)
Supplement: ckad216_Supplementary_Data [file ckad216_supplementary_data.zip]

Archive with 6 entries (5 files):
- ckad216_Supplementary_Data/
- ckad216_Supplementary_Data/ejph-2023-09-om-0512-File002.pdf
- ckad216_Supplementary_Data/ejph-2023-09-om-0512-File003.pdf
- ckad216_Supplementary_Data/ejph-2023-09-om-0512-File004.pdf
- ckad216_Supplementary_Data/ejph-2023-09-om-0512-File005.pdf
- ckad216_Supplementary_Data/ejph-2023-09-om-0512-File006.pdf
